# Supplementary material for: Large-scale mitochondrial DNA analysis reveals new light on the phylogeography of Central and Eastern-European Brown hare (Lepus europaeus Pallas, 1778)
Source: PLoS One. 2018 Oct 4;13(10):e0204653. doi: 10.1371/journal.pone.0204653 (PMC6171851; doi:10.1371/journal.pone.0204653)
Supplement: S1 Table — (XLSX) [file pone.0204653.s001.xlsx]

## Sheet: Sheet1
S1 Table. Details of sequences used in the phylogenetic analyses of brown hares based on the 358 bp mtDNA control region
GenBank	Species	Haplotype in this study	Original code	Locality (No. of individuals)	Reference
MG865671	L.europaeus	CR1		Hungary (13), Serbia (3), Romania (3), Poland (2), Italy (6)	This study
MG865672	L.europaeus	CR2		Hungary (1), Serbia (1), Italy (1)	This study
MG865673	L.europaeus	CR3		Hungary (3), Serbia (2), Italy (1)	This study
MG865674	L.europaeus	CR4		Hungary (3), Romania (1), Italy(3)	This study
MG865675	L.europaeus	CR5		Hungary (2), Italy (1)	This study
MG865676	L.europaeus	CR6		Hungary (1), Italy (1)	This study
MG865677	L.europaeus	CR7		Hungary (2)	This study
MG865678	L.europaeus	CR8		Hungary (3)	This study
MG865679	L.europaeus	CR9		Hungary (1)	This study
MG865680	L.europaeus	CR10		Hungary (2), Serbia (5), Lithuania (1), Italy (1)	This study
MG865681	L.europaeus	CR11		Hungary (1)	This study
MG865682	L.europaeus	CR12		Hungary (1)	This study
MG865683	L.europaeus	CR13		Hungary (1)	This study
MG865684	L.europaeus	CR14		Hungary (2)	This study
MG865685	L.europaeus	CR15		Hungary (2), Serbia (1)	This study
MG865686	L.europaeus	CR16		Hungary (1), Serbia (3)	This study
MG865687	L.europaeus	CR17		Serbia (1)	This study
MG865688	L.europaeus	CR18		Serbia (1)	This study
MG865689	L.europaeus	CR19		Serbia (2)	This study
MG865690	L.europaeus	CR20		Serbia (2)	This study
MG865691	L.europaeus	CR21		Serbia (1)	This study
MG865692	L.europaeus	CR22		Serbia (1)	This study
MG865693	L.europaeus	CR23		Serbia (1)	This study
MG865694	L.europaeus	CR24		Serbia (1)	This study
MG865695	L.europaeus	CR25		Serbia (1)	This study
MG865696	L.europaeus	CR26		Serbia (1)	This study
MG865697	L.europaeus	CR27		Serbia (1)	This study
MG865698	L.europaeus	CR28		Serbia (2)	This study
MG865699	L.europaeus	CR29		Serbia (1)	This study
MG865700	L.europaeus	CR30		Serbia (1)	This study
MG865701	L.europaeus	CR31		Serbia (1)	This study
MG865702	L.europaeus	CR32		Serbia (1)	This study
MG865703	L.europaeus	CR33		Serbia (1)	This study
MG865704	L.europaeus	CR34		Serbia (1)	This study
MG865705	L.europaeus	CR35		Serbia (1)	This study
MG865706	L.europaeus	CR36		Lithuania (12)	This study
MG865707	L.timidus	CR37		Lithuania (1)	This study
MG865708	L.europaeus	CR38		Lithuania (1)	This study
MG865709	L.europaeus	CR39		Lithuania (2)	This study
MG865710	L.europaeus	CR40		Lithuania (5)	This study
MG865711	L.europaeus	CR41		Lithuania (1)	This study
MG865712	L.europaeus	CR42		Lithuania (3)	This study
MG865713	L.europaeus	CR43		Lithuania (2)	This study
MG865714	L.europaeus	CR44		Lithuania (1)	This study
MG865715	L.timidus	CR45		Lithuania (2)	This study
MG865716	L.europaeus	CR46		Georgia (1)	This study
MG865717	L.europaeus	CR47		Georgia (1)	This study
MG865718	L.europaeus	CR48		Georgia (2)	This study
MG865719	L.europaeus	CR49		Georgia (1)	This study
MG865720	L.europaeus	CR50		Georgia (1)	This study
MG865721	L.europaeus	CR51		Georgia (1)	This study
MG865722	L.europaeus	CR52		Romania (1), Italy (1)	This study
MG865723	L.europaeus	CR53		Romania (1), Italy (1)	This study
MG865724	L.europaeus	CR54		Romania (1), Italy (1)	This study
Y15315.1	L.europaeus	CR55		Sweden: Southern Sweden	Thulin et al. 1997
KC555556.1	L.europaeus	CR56	AR21	Italy: Arezzo Province	Canu et al. 2013
KC555555.1	L.europaeus	CR57	AR20	Italy: Arezzo Province	Canu et al. 2013
KC555554.1	L.europaeus	CR8	AR19	Italy: Arezzo Province	Canu et al. 2013
KC555553.1	L.europaeus	CR58	AR16	Italy: Arezzo Province	Canu et al. 2013
KC555552.1	L.europaeus	CR16	AR18	Italy: Arezzo Province	Canu et al. 2013
KC555551.1	L.europaeus	CR1	AR15	Italy: Arezzo Province	Canu et al. 2013
KC555550.1	L.europaeus	CR59	AR14	Italy: Arezzo Province	Canu et al. 2013
KC555549.1	L.europaeus	CR60	AR13	Italy: Arezzo Province	Canu et al. 2013
KC555548.1	L.europaeus	CR61	AR11	Italy: Arezzo Province	Canu et al. 2013
KC555547.1	L.europaeus	CR32	AR10	Italy: Arezzo Province	Canu et al. 2013
KC555546.1	L.europaeus	CR62	AR09	Italy: Arezzo Province	Canu et al. 2013
KC555545.1	L.europaeus	CR63	AR08	Italy: Arezzo Province	Canu et al. 2013
KC555544.1	L.europaeus	CR64	AR07	Italy: Arezzo Province	Canu et al. 2013
KC555543.1	L.europaeus	CR65	AR05	Italy: Arezzo Province	Canu et al. 2013
KC555542.1	L.europaeus	CR66	AR04	Italy: Arezzo Province	Canu et al. 2013
KC555541.1	L.europaeus	CR67	AR02	Italy: Arezzo Province	Canu et al. 2013
KC555540.1	L.europaeus	CR68	AR01	Italy: Arezzo Province	Canu et al. 2013
JN037382.1	L.europaeus	CR2	Ler6	France	Melo-Ferreira et al. 2012
JN037381.1	L.europaeus	CR40	Ler5	France	Melo-Ferreira et al. 2012
JN037380.1	L.europaeus	CR69	Ler4	Austria	Melo-Ferreira et al. 2012
JN037379.1	L.europaeus	CR10	Ler3	Austria	Melo-Ferreira et al. 2012
JN037378.1	L.europaeus	CR70	Ler2	Germany	Melo-Ferreira et al. 2012
JN037377.1	L.europaeus	CR40	Ler1	Germany	Melo-Ferreira et al. 2012
HQ174282.1	L.europaeus	CR71	haplotype CR13	France: Corsica	Pietri et al. 2011
HQ174281.1	L.europaeus	CR72	haplotype CR12	France: Corsica	Pietri et al. 2011
HQ174280.1	L.europaeus	CR73	haplotype CR11	France: Corsica	Pietri et al. 2011
HQ174279.1	L.europaeus	CR74	haplotype CR10	France: Corsica	Pietri et al. 2011
HQ174278.1	L.europaeus	CR10	haplotype CR9	France: Corsica	Pietri et al. 2011
HQ174277.1	L.europaeus	CR75	haplotype CR8	France: Corsica	Pietri et al. 2011
HQ174276.1	L.europaeus	CR76	haplotype CR7	France: Corsica	Pietri et al. 2011
HQ174275.1	L.europaeus	CR10	haplotype CR6	France: Corsica	Pietri et al. 2011
GU452946.1	L.europaeus	CR38	99	Poland: Suwalki	Strzala et al. unpublished
GU452945.1	L.europaeus	CR40	996	Poland: Lomza	Strzala et al. unpublished
GU452944.1	L.europaeus	CR39	980	Poland: Warszawa	Strzala et al. unpublished
GU452943.1	L.europaeus	CR42	977	Poland: Konin-H	Strzala et al. unpublished
GU452942.1	L.europaeus	CR77	972	Poland: Konin-H	Strzala et al. unpublished
GU452941.1	L.europaeus	CR42	967	Poland: Konin-H	Strzala et al. unpublished
GU452940.1	L.europaeus	CR78	960	Poland: Konin-H	Strzala et al. unpublished
GU452939.1	L.europaeus	CR79	959	Poland: Chelm	Strzala et al. unpublished
GU452938.1	L.europaeus	CR36	953	Poland: Chelm	Strzala et al. unpublished
GU452937.1	L.europaeus	CR80	951	Poland: Chelm	Strzala et al. unpublished
GU452936.1	L.europaeus	CR81	945	Poland: Bielsko-Biala	Strzala et al. unpublished
GU452935.1	L.europaeus	CR40	935	Poland: Bielsko-Biala	Strzala et al. unpublished
GU452934.1	L.europaeus	CR40	928	Poland: Bielsko-Biala	Strzala et al. unpublished
GU452933.1	L.europaeus	CR82	926	Poland: Bielsko-Biala	Strzala et al. unpublished
GU452932.1	L.europaeus	CR40	923	Poland: Bialystok	Strzala et al. unpublished
GU452931.1	L.europaeus	CR83	920	Poland: Bialystok	Strzala et al. unpublished
GU452930.1	L.europaeus	CR40	910	Poland: Bialystok	Strzala et al. unpublished
GU452929.1	L.europaeus	CR84	906	Poland: Bialystok	Strzala et al. unpublished
GU452928.1	L.europaeus	CR85	902	Poland: Bialystok	Strzala et al. unpublished
GU452927.1	L.europaeus	CR86	876	Poland: Oswiecim	Strzala et al. unpublished
GU452926.1	L.europaeus	CR87	863	Poland: Oswiecim	Strzala et al. unpublished
GU452925.1	L.europaeus	CR88	815	Poland: Oswiecim	Strzala et al. unpublished
GU452924.1	L.europaeus	CR89	810	Poland: Oswiecim	Strzala et al. unpublished
GU452923.1	L.europaeus	CR90	806	Poland: Swiebodzin	Strzala et al. unpublished
GU452922.1	L.europaeus	CR42	805	Poland: Konin	Strzala et al. unpublished
GU452921.1	L.europaeus	CR91	803	Poland: Konin	Strzala et al. unpublished
GU452920.1	L.europaeus	CR92	66	Poland: Torun	Strzala et al. unpublished
GU452919.1	L.europaeus	CR93	644	Poland: Oswiecim	Strzala et al. unpublished
GU452918.1	L.europaeus	CR88	640	Poland: Oswiecim	Strzala et al. unpublished
GU452917.1	L.europaeus	CR94	635	Poland: Oswiecim	Strzala et al. unpublished
GU452916.1	L.europaeus	CR93	630	Poland: Oswiecim	Strzala et al. unpublished
GU452915.1	L.europaeus	CR89	625	Poland: Oswiecim	Strzala et al. unpublished
GU452914.1	L.europaeus	CR89	620	Poland: Oswiecim	Strzala et al. unpublished
GU452913.1	L.europaeus	CR86	615	Poland: Oswiecim	Strzala et al. unpublished
GU452912.1	L.europaeus	CR88	610	Poland: Oswiecim	Strzala et al. unpublished
GU452911.1	L.europaeus	CR88	601	Poland: Oswiecim	Strzala et al. unpublished
GU452910.1	L.europaeus	CR40	571	Poland: Chelm	Strzala et al. unpublished
GU452909.1	L.europaeus	CR95	56	Poland: Torun	Strzala et al. unpublished
GU452908.1	L.europaeus	CR40	552	Poland: Chelm	Strzala et al. unpublished
GU452907.1	L.europaeus	CR92	54	Poland: Torun	Strzala et al. unpublished
GU452906.1	L.europaeus	CR40	548	Poland: Ciechanow	Strzala et al. unpublished
GU452905.1	L.europaeus	CR96	546	Poland: Ciechanow	Strzala et al. unpublished
GU452904.1	L.europaeus	CR97	545	Poland: Ciechanow	Strzala et al. unpublished
GU452903.1	L.europaeus	CR80	543	Poland: Ciechanow	Strzala et al. unpublished
GU452902.1	L.europaeus	CR40	533	Poland: Ciechanow	Strzala et al. unpublished
GU452901.1	L.europaeus	CR40	52	Poland: Torun	Strzala et al. unpublished
GU452900.1	L.europaeus	CR41	528	Poland: Ciechanow	Strzala et al. unpublished
GU452899.1	L.europaeus	CR98	49	Poland: Zamosc	Strzala et al. unpublished
GU452898.1	L.europaeus	CR99	47	Poland: Zamosc	Strzala et al. unpublished
GU452897.1	L.europaeus	CR10	475	Poland: Kalisz	Strzala et al. unpublished
GU452896.1	L.europaeus	CR100	46	Poland: Zamosc	Strzala et al. unpublished
GU452895.1	L.europaeus	CR40	468	Poland: Kalisz	Strzala et al. unpublished
GU452894.1	L.europaeus	CR42	465	Poland: Kalisz	Strzala et al. unpublished
GU452893.1	L.europaeus	CR40	460	Poland: Kalisz	Strzala et al. unpublished
GU452892.1	L.europaeus	CR101	45	Poland: Zamosc	Strzala et al. unpublished
GU452891.1	L.europaeus	CR40	454	Poland: Kalisz	Strzala et al. unpublished
GU452890.1	L.europaeus	CR102	452	Poland: Kalisz	Strzala et al. unpublished
GU452889.1	L.europaeus	CR103	44	Poland: Zamosc	Strzala et al. unpublished
GU452888.1	L.europaeus	CR104	42	Poland: Zamosc	Strzala et al. unpublished
GU452887.1	L.europaeus	CR103	41	Poland: Zamosc	Strzala et al. unpublished
GU452886.1	L.europaeus	CR10	407	Poland: Kielce	Strzala et al. unpublished
GU452885.1	L.europaeus	CR36	402	Poland: Kielce	Strzala et al. unpublished
GU452884.1	L.europaeus	CR39	401	Poland: Kielce	Strzala et al. unpublished
GU452883.1	L.europaeus	CR105	382	Poland: Konin	Strzala et al. unpublished
GU452882.1	L.europaeus	CR40	381	Poland: Konin	Strzala et al. unpublished
GU452881.1	L.europaeus	CR40	310	Poland: Lodz	Strzala et al. unpublished
GU452880.1	L.europaeus	CR40	308	Poland: Lodz	Strzala et al. unpublished
GU452879.1	L.europaeus	CR84	306	Poland: Lodz	Strzala et al. unpublished
GU452878.1	L.europaeus	CR40	295	Poland: Lublin	Strzala et al. unpublished
GU452877.1	L.europaeus	CR106	294	Poland: Lublin	Strzala et al. unpublished
GU452876.1	L.europaeus	CR107	292	Poland: Lublin	Strzala et al. unpublished
GU452875.1	L.europaeus	CR80	283	Poland: Lublin	Strzala et al. unpublished
GU452874.1	L.europaeus	CR88	281	Poland: Lublin	Strzala et al. unpublished
GU452873.1	L.europaeus	CR108	280	Poland: Lublin	Strzala et al. unpublished
GU452872.1	L.europaeus	CR109	278	Poland: Lublin	Strzala et al. unpublished
GU452871.1	L.europaeus	CR62	256	Poland: Nowy	Strzala et al. unpublished
GU452870.1	L.europaeus	CR39	254	Poland: Nowy	Strzala et al. unpublished
GU452869.1	L.europaeus	CR40	253	Poland: Nowy	Strzala et al. unpublished
GU452868.1	L.europaeus	CR40	252	Poland: Nowy	Strzala et al. unpublished
GU452867.1	L.europaeus	CR10	211	Poland: Opole	Strzala et al. unpublished
U452866.1	L.europaeus	CR110	200	Poland: Kielce	Strzala et al. unpublished
GU452865.1	L.europaeus	CR111	195	Poland: Kielce	Strzala et al. unpublished
GU452864.1	L.europaeus	CR10	190	Poland: Kielce	Strzala et al. unpublished
GU452863.1	L.europaeus	CR112	185	Poland: Kielce	Strzala et al. unpublished
GU452862.1	L.europaeus	CR113	183	Poland: Kielce	Strzala et al. unpublished
GU452861.1	L.europaeus	CR1	170	Poland: Oswiecim	Strzala et al. unpublished
GU452860.1	L.europaeus	CR40	16	Poland: Zamosc	Strzala et al. unpublished
GU452859.1	L.europaeus	CR1	165	Poland: Oswiecim	Strzala et al. unpublished
GU452858.1	L.europaeus	CR114	156	Poland: Oswiecim	Strzala et al. unpublished
GU452857.1	L.europaeus	CR115	153	Poland: Oswiecim	Strzala et al. unpublished
GU452856.1	L.europaeus	CR116	150	Poland: Oswiecim	Strzala et al. unpublished
GU452855.1	L.europaeus	CR80	14	Poland: Zamosc	Strzala et al. unpublished
GU452854.1	L.europaeus	CR38	141	Poland: Rzeszow	Strzala et al. unpublished
GU452853.1	L.europaeus	CR117	12	Poland: Zamosc	Strzala et al. unpublished
GU452852.1	L.europaeus	CR118	1219	Poland: Ukraina	Strzala et al. unpublished
GU452851.1	L.europaeus	CR118	1218	Poland: Ukraina	Strzala et al. unpublished
GU452850.1	L.europaeus	CR119	1216	Poland: Ukraina	Strzala et al. unpublished
GU452849.1	L.europaeus	CR118	1215	Poland: Ukraina	Strzala et al. unpublished
GU452848.1	L.europaeus	CR40	1127	Poland: Plock	Strzala et al. unpublished
GU452847.1	L.europaeus	CR120	1125	Poland: Plock	Strzala et al. unpublished
GU452846.1	L.europaeus	CR42	1117	Poland: Chelm	Strzala et al. unpublished
GU452845.1	L.europaeus	CR121	1115	Poland: Chelm	Strzala et al. unpublished
GU452844.1	L.europaeus	CR40	1049	Poland: Lomza	Strzala et al. unpublished
GU452843.1	L.europaeus	CR98	1023	Poland: Plock	Strzala et al. unpublished
GU452842.1	L.europaeus	CR39	1018	Poland: Plock	Strzala et al. unpublished
GU452841.1	L.europaeus	CR40	1015	Poland: Plock	Strzala et al. unpublished
GU452840.1	L.europaeus	CR122	1008	Poland: Lomza	Strzala et al. unpublished
GU452839.1	L.europaeus	CR123	1004	Poland: Lomza	Strzala et al. unpublished
GU452838.1	L.europaeus	CR124	1000	Poland: Lomza	Strzala et al. unpublished
DQ883206.1	L.europaeus	CR125	haplotype i76	Iberian Peninsula	Melo-Ferreira et al. 2007
DQ883205.1	L.europaeus	CR126	haplotype i75	Iberian Peninsula	Melo-Ferreira et al. 2007
DQ883204.1	L.europaeus	CR126	haplotype i74	Iberian Peninsula	Melo-Ferreira et al. 2007
DQ883203.1	L.europaeus	CR126	haplotype i73	Iberian Peninsula	Melo-Ferreira et al. 2007
DQ883202.1	L.europaeus	CR127	haplotype i72	Iberian Peninsula	Melo-Ferreira et al. 2007
DQ883201.1	L.europaeus	CR128	haplotype i71	Iberian Peninsula	Melo-Ferreira et al. 2007
DQ883200.1	L.europaeus	CR129	haplotype i70	Iberian Peninsula	Melo-Ferreira et al. 2007
DQ883199.1	L.europaeus	CR130	haplotype i69	Iberian Peninsula	Melo-Ferreira et al. 2007
DQ883198.1	L.europaeus	CR131	haplotype i68	Iberian Peninsula	Melo-Ferreira et al. 2007
DQ883197.1	L.europaeus	CR132	haplotype i66	Iberian Peninsula	Melo-Ferreira et al. 2007
DQ883196.1	L.europaeus	CR129	haplotype i9	Iberian Peninsula	Melo-Ferreira et al. 2007
AY466853.1	L.europaeus	CR133	haplotype B56	Republic of Northern Macedonia	Kasapidis et al. 2005
AY466852.1	L.europaeus	CR134	haplotype B55	Greece: Lefkada island	Kasapidis et al. 2005
AY466851.1	L.europaeus	CR135	haplotype B54	Eastern part of Republic of Northern Macedonia	Kasapidis et al. 2005
AY466850.1	L.europaeus	CR136	haplotype B53	Eastern part of Republic of Northern Macedonia	Kasapidis et al. 2005
AY466849.1	L.europaeus	CR137	haplotype B52	Eastern part of Republic of Northern Macedonia	Kasapidis et al. 2005
AY466848.1	L.europaeus	CR138	haplotype B51	Western part of Republic of Northern Macedonia	Kasapidis et al. 2005
AY466847.1	L.europaeus	CR139	haplotype B50	Eastern part of Republic of Northern Macedonia	Kasapidis et al. 2005
AY466846.1	L.europaeus	CR140	haplotype B49	Eastern part of Republic of Northern Macedonia	Kasapidis et al. 2005
AY466845.1	L.europaeus	CR141	haplotype B48	Central part of Republic of Northern Macedonia	Kasapidis et al. 2005
AY466844.1	L.europaeus	CR142	haplotype B47	Republic of Northern Macedonia	Kasapidis et al. 2005
AY466843.1	L.europaeus	CR143	haplotype B46	Republic of Northern Macedonia	Kasapidis et al. 2005
AY466842.1	L.europaeus	CR144	haplotype B45	Eastern part of Republic of Northern Macedonia	Kasapidis et al. 2005
AY466841.1	L.europaeus	CR145	haplotype B44	Central part of Republic of Northern Macedonia	Kasapidis et al. 2005
AY466840.1	L.europaeus	CR146	haplotype B43	Republic of Northern Macedonia	Kasapidis et al. 2005
AY466839.1	L.europaeus	CR147	haplotype B42	Republic of Northern Macedonia	Kasapidis et al. 2005
AY466838.1	L.europaeus	CR148	haplotype B41	Bulgaria	Kasapidis et al. 2005
AY466837.1	L.europaeus	CR149	haplotype B40	Bulgaria	Kasapidis et al. 2005
AY466836.1	L.europaeus	CR150	haplotype B39	Republic of Northern Macedonia	Kasapidis et al. 2005
AY466835.1	L.europaeus	CR151	haplotype B38	Western part of Republic of Northern Macedonia	Kasapidis et al. 2005
AY466834.1	L.europaeus	CR152	haplotype B37	Central part of Republic of Northern Macedonia	Kasapidis et al. 2005
AY466833.1	L.europaeus	CR153	haplotype B36	Central part of Republic of Northern Macedonia	Kasapidis et al. 2005
AY466832.1	L.europaeus	CR154	haplotype B35	Central Greece	Kasapidis et al. 2005
AY466831.1	L.europaeus	CR153	haplotype B34	Central Greece	Kasapidis et al. 2005
AY466830.1	L.europaeus	CR153	haplotype B33	Western part of Republic of Northern Macedonia	Kasapidis et al. 2005
AY466829.1	L.europaeus	CR155	haplotype B32	Bulgaria	Kasapidis et al. 2005
AY466828.1	L.europaeus	CR156	haplotype B31	Bulgaria	Kasapidis et al. 2005
AY466827.1	L.europaeus	CR157	haplotype B30	Greece: Epirus	Kasapidis et al. 2005
AY466826.1	L.europaeus	CR157	haplotype B29	Central Greece	Kasapidis et al. 2005
AY466825.1	L.europaeus	CR158	haplotype B28	Western part of Republic of Northern Macedonia	Kasapidis et al. 2005
AY466824.1	L.europaeus	CR159	haplotype B27	Western part of Republic of Northern Macedonia	Kasapidis et al. 2005
AY466823.1	L.europaeus	CR160	haplotype B26	Greece: Epirus	Kasapidis et al. 2005
AY466822.1	L.europaeus	CR161	haplotype B25	Central part of Republic of Northern Macedonia	Kasapidis et al. 2005
AY466821.1	L.europaeus	CR162	haplotype B24	Central part of Republic of Northern Macedonia	Kasapidis et al. 2005
AY466820.1	L.europaeus	CR163	haplotype B23	Western part of Republic of Northern Macedonia	Kasapidis et al. 2005
AY466819.1	L.europaeus	CR164	haplotype B22	Western part of Republic of Northern Macedonia	Kasapidis et al. 2005
AY466818.1	L.europaeus	CR165	haplotype B21	Central part of Republic of Northern Macedonia	Kasapidis et al. 2005
AY466817.1	L.europaeus	CR166	haplotype B20	Central Greece	Kasapidis et al. 2005
AY466816.1	L.europaeus	CR150	haplotype B19	Greece: Crete: Ierapetra	Kasapidis et al. 2005
AY466815.1	L.europaeus	CR167	haplotype B18	Eastern part of Republic of Northern Macedonia	Kasapidis et al. 2005
AY466814.1	L.europaeus	CR168	haplotype B17	Central part of Republic of Northern Macedonia	Kasapidis et al. 2005
AY466813.1	L.europaeus	CR169	haplotype B16	Central part of Republic of Northern Macedonia	Kasapidis et al. 2005
AY466812.1	L.europaeus	CR170	haplotype B15	Bulgaria	Kasapidis et al. 2005
AY466811.1	L.europaeus	CR171	haplotype B14	Central part of Republic of Northern Macedonia	Kasapidis et al. 2005
AY466810.1	L.europaeus	CR172	haplotype B13	Eastern part of Republic of Northern Macedonia	Kasapidis et al. 2005
AY466809.1	L.europaeus	CR173	haplotype B12	Greece: Naxos island	Kasapidis et al. 2005
AY466808.1	L.europaeus	CR174	haplotype B11	Greece: Central Peloponnese	Kasapidis et al. 2005
AY466807.1	L.europaeus	CR175	haplotype B10	Greece: Central Peloponnese	Kasapidis et al. 2005
AY466806.1	L.europaeus	CR176	haplotype B9	Greece: Kythira island	Kasapidis et al. 2005
AY466805.1	L.europaeus	CR177	haplotype B8	Greece: Kythira island	Kasapidis et al. 2005
AY466804.1	L.europaeus	CR178	haplotype B7	Greece: Crete:Hania	Kasapidis et al. 2005
AY466803.1	L.europaeus	CR179	haplotype B6	Greece: Crete:Iraklio	Kasapidis et al. 2005
AY466802.1	L.europaeus	CR180	haplotype B5	Greece: Crete:Hania	Kasapidis et al. 2005
AY466801.1	L.europaeus	CR181	haplotype B4	Greece: Crete:Iraklio	Kasapidis et al. 2005
AY466800.1	L.europaeus	CR182	haplotype B3	Greece: Crete:Iraklio	Kasapidis et al. 2005
AY466799.1	L.europaeus	CR181	haplotype B2	Greece: Crete:Hania	Kasapidis et al. 2005
AY466798.1	L.europaeus	CR181	haplotype B1	Greece: Crete:Iraklio	Kasapidis et al. 2005
AY466797.1	L.europaeus	CR183	haplotype A16	Middle East	Kasapidis et al. 2005
AY466796.1	L.europaeus	CR184	haplotype A15	Eastern part of Republic of Northern Macedonia	Kasapidis et al. 2005
AY466795.1	L.europaeus	CR185	haplotype A14	Cyprus	Kasapidis et al. 2005
AY466794.1	L.europaeus	CR186	haplotype A13	Cyprus	Kasapidis et al. 2005
AY466793.1	L.europaeus	CR187	haplotype A12	Cyprus	Kasapidis et al. 2005
AY466792.1	L.europaeus	CR188	haplotype A11	Greece: Chios island	Kasapidis et al. 2005
AY466791.1	L.europaeus	CR189	haplotype A10	Greece: Chios island	Kasapidis et al. 2005
AY466790.1	L.europaeus	CR190	haplotype A9	Greece: Rhodes island	Kasapidis et al. 2005
AY466789.1	L.europaeus	CR191	haplotype A8	Greece: Rhodes island	Kasapidis et al. 2005
AY466788.1	L.europaeus	CR192	haplotype A7	Greece: Lesvos island	Kasapidis et al. 2005
AY466787.1	L.europaeus	CR193	haplotype A6	Greece: Samos island	Kasapidis et al. 2005
AY466786.1	L.europaeus	CR194	haplotype A5	Central part of Republic of Northern Macedonia	Kasapidis et al. 2005
AY466785.1	L.europaeus	CR195	haplotype A4	Eastern part of Republic of Northern Macedonia	Kasapidis et al. 2005
AY466784.1	L.europaeus	CR196	haplotype A3	Central part of Republic of Northern Macedonia	Kasapidis et al. 2005
AY466783.1	L.europaeus	CR197	haplotype A2	Central part of Republic of Northern Macedonia	Kasapidis et al. 2005
AY466782.1	L.europaeus	CR57	haplotype A1	Central part of Republic of Northern Macedonia	Kasapidis et al. 2005
KY211034.1	L.europaeus	CR40	Poland3	Poland	Giannoulis et al. 2017
KY211033.1	L.europaeus	CR40	Poland2	Poland	Giannoulis et al. 2017
KY211032.1	L.europaeus	CR40	Poland1	Poland	Giannoulis et al. 2017
KY211031.1	L.europaeus	CR40	Germany2	Germany	Giannoulis et al. 2017
KY211030.1	L.europaeus	CR198	Germany1	Germany	Giannoulis et al. 2017
KY211029.1	L.europaeus	CR153	Greece4	Greece	Giannoulis et al. 2017
KY211028.1	L.europaeus	CR153	Greece3	Greece	Giannoulis et al. 2017
KY211027.1	L.europaeus	CR199	Greece2	Greece	Giannoulis et al. 2017
KY211026.1	L.europaeus	CR199	Greece1	Greece	Giannoulis et al. 2017
KY211025.1	L.europaeus	CR40	Cyprus4	Cyprus	Giannoulis et al. 2017
KY211024.1	L.europaeus	CR185	Cyprus3	Cyprus	Giannoulis et al. 2017
KY211023.1	L.europaeus	CR200	Cyprus2	Cyprus	Giannoulis et al. 2017
KY211022.1	L.europaeus	CR185	Cyprus1	Cyprus	Giannoulis et al. 2017
KY211021.1	L.europaeus	CR200	Turkey1	Turkey	Giannoulis et al. 2017
DQ469710.1	L.europaeus	CR201	haplotype AM30	Bulgaria	Stamatis et al. 2009
DQ469709.1	L.europaeus	CR202	haplotype AM15	Turkey	Stamatis et al. 2009
DQ469708.1	L.europaeus	CR203	haplotype AM05	Middle East	Stamatis et al. 2009
DQ469707.1	L.europaeus	CR183	haplotype AM04	Middle East	Stamatis et al. 2009
DQ469706.1	L.europaeus	CR204	haplotype AM06	Middle East	Stamatis et al. 2009
DQ469705.1	L.europaeus	CR205	haplotype AM21	Turkey	Stamatis et al. 2009
DQ469704.1	L.europaeus	CR206	haplotype AM13	Turkey	Stamatis et al. 2009
DQ469703.1	L.europaeus	CR207	haplotype AM24	Turkey	Stamatis et al. 2009
DQ469702.1	L.europaeus	CR208	haplotype AM19	Turkey	Stamatis et al. 2009
DQ469701.1	L.europaeus	CR209	haplotype AM10	Middle East	Stamatis et al. 2009
DQ469700.1	L.europaeus	CR210	haplotype AM23	Turkey	Stamatis et al. 2009
DQ469699.1	L.europaeus	CR211	haplotype AM07	Middle East	Stamatis et al. 2009
DQ469698.1	L.europaeus	CR212	haplotype AM01	Middle East	Stamatis et al. 2009
DQ469697.1	L.europaeus	CR213	haplotype AM12	Turkey	Stamatis et al. 2009
DQ469696.1	L.europaeus	CR214	haplotype AM17	Turkey	Stamatis et al. 2009
DQ469695.1	L.europaeus	CR215	haplotype AM16	Turkey	Stamatis et al. 2009
DQ469694.1	L.europaeus	CR216	haplotype AM14	Turkey	Stamatis et al. 2009
DQ469693.1	L.europaeus	CR217	haplotype AM18	Turkey	Stamatis et al. 2009
DQ469692.1	L.europaeus	CR218	haplotype AM25	Turkey	Stamatis et al. 2009
DQ469691.1	L.europaeus	CR219	haplotype AM11	Turkey	Stamatis et al. 2009
DQ469690.1	L.europaeus	CR220	haplotype AM27	North-Eastern Greece: Thrace	Stamatis et al. 2009
DQ469689.1	L.europaeus	CR221	haplotype AM29	North-Eastern Greece	Stamatis et al. 2009
DQ469688.1	L.europaeus	CR222	haplotype AM28	North-Eastern Greece: Thrace	Stamatis et al. 2009
DQ469687.1	L.europaeus	CR223	haplotype AM26	North-Eastern Greece: Thrace	Stamatis et al. 2009
DQ469686.1	L.europaeus	CR224	haplotype SEE16	Greece: Elassona	Stamatis et al. 2009
DQ469685.1	L.europaeus	CR225	haplotype SEE06	Central Greece: Pyrra	Stamatis et al. 2009
DQ469684.1	L.europaeus	CR225	haplotype SEE05	Western Greece: Vradeto	Stamatis et al. 2009
DQ469683.1	L.europaeus	CR226	haplotype SEE02	Western Greece: Vradeto	Stamatis et al. 2009
DQ469682.1	L.europaeus	CR227	haplotype SEE14	Central Greece: Pyrra	Stamatis et al. 2009
DQ469681.1	L.europaeus	CR228	haplotype SEE11	Greece: Velestino	Stamatis et al. 2009
DQ469680.1	L.europaeus	CR229	haplotype SEE03	Greece: Elassona	Stamatis et al. 2009
DQ469679.1	L.europaeus	CR230	haplotype SEE10	Greece: Elassona	Stamatis et al. 2009
DQ469678.1	L.europaeus	CR231	haplotype SEE15	Southern Greece	Stamatis et al. 2009
DQ469677.1	L.europaeus	CR232	haplotype SEE09	Greece: Velestino	Stamatis et al. 2009
DQ469676.1	L.europaeus	CR233	haplotype EU-B05	Greece: Spilia	Stamatis et al. 2009
DQ469675.1	L.europaeus	CR234	haplotype EU-B03	Greece: Crete	Stamatis et al. 2009
DQ469674.1	L.europaeus	CR235	haplotype EU-B07	Greece: Spilia	Stamatis et al. 2009
DQ469673.1	L.europaeus	CR236	haplotype EU-B06	Bulgaria	Stamatis et al. 2009
DQ469672.1	L.europaeus	CR237	haplotype EU-B04	North-Eastern Greece	Stamatis et al. 2009
DQ469671.1	L.europaeus	CR238	haplotype EU-B01	Southern Greece	Stamatis et al. 2009
DQ469670.1	L.europaeus	CR239	haplotype EU-B02	Greece: Crete	Stamatis et al. 2009
DQ469669.1	L.europaeus	CR240	haplotype EU-A10	Poland	Stamatis et al. 2009
DQ469668.1	L.europaeus	CR241	haplotype EU-A16	Poland	Stamatis et al. 2009
DQ469667.1	L.europaeus	CR242	haplotype EU-A04	Eastern Austria	Stamatis et al. 2009
DQ469666.1	L.europaeus	CR243	haplotype EU-A14	Eastern Austria	Stamatis et al. 2009
DQ469665.1	L.europaeus	CR244	haplotype EU-A05	France: Membrolles	Stamatis et al. 2009
DQ469664.1	L.europaeus	CR245	haplotype EU-A13	Switzerland	Stamatis et al. 2009
DQ469663.1	L.europaeus	CR246	haplotype EU-A09	Switzerland	Stamatis et al. 2009
DQ469662.1	L.europaeus	CR42	haplotype EU-A12	Switzerland	Stamatis et al. 2009
DQ469661.1	L.europaeus	CR70	haplotype EU-A02	South-West Germany: Offenburg	Stamatis et al. 2009
DQ469660.1	L.europaeus	CR246	haplotype EU-A03	South-West Germany: Offenburg	Stamatis et al. 2009
DQ469659.1	L.europaeus	CR247	haplotype EU-A11	France: Membrolles	Stamatis et al. 2009
DQ469658.1	L.europaeus	CR10	haplotype EU-A15	Eastern Austria	Stamatis et al. 2009
DQ469657.1	L.europaeus	CR70	haplotype EU-A07	The Netherlands: Airport Schipol	Stamatis et al. 2009
DQ469656.1	L.europaeus	CR40	haplotype EU-A01	Scotland: Aberdeenshire	Stamatis et al. 2009
DQ469655.1	L.europaeus	CR40	haplotype EU-A08	North Germany: Niebull	Stamatis et al. 2009
DQ469654.1	L.europaeus	CR40	haplotype EU-A06	South England: Wiltshire	Stamatis et al. 2009
DQ469653.1	L.europaeus	CR248	haplotype SEE12	Western Greece: Vradeto	Stamatis et al. 2009
DQ469652.1	L.europaeus	CR249	haplotype SEE07	Western Greece: Vradeto	Stamatis et al. 2009
DQ469651.1	L.europaeus	CR250	haplotype SEE04	Greece: Velestino	Stamatis et al. 2009
DQ469650.1	L.europaeus	CR251	haplotype SEE08	Greece: Spilia	Stamatis et al. 2009
DQ469649.1	L.europaeus	CR252	haplotype SEE13	Western Greece: Vradeto	Stamatis et al. 2009
DQ469648.1	L.europaeus	CR253	haplotype SEE01	North Eastern Greece	Stamatis et al. 2009
DQ469647.1	L.europaeus	CR254	haplotype AM09	Middle East	Stamatis et al. 2009
DQ469646.1	L.europaeus	CR255	haplotype AM03	Middle East	Stamatis et al. 2009
DQ469645.1	L.europaeus	CR256	haplotype AM02	Middle East	Stamatis et al. 2009
DQ469644.1	L.europaeus	CR257	haplotype AM20	Turkey	Stamatis et al. 2009
DQ469643.1	L.europaeus	CR258	haplotype AM08	Middle East	Stamatis et al. 2009
DQ469642.1	L.europaeus	CR259	haplotype AM22	Turkey	Stamatis et al. 2009
