# Supplementary material for: Large-scale mitochondrial DNA analysis reveals new light on the phylogeography of Central and Eastern-European Brown hare (Lepus europaeus Pallas, 1778)
Source: PLoS One. 2018 Oct 4;13(10):e0204653. doi: 10.1371/journal.pone.0204653 (PMC6171851; doi:10.1371/journal.pone.0204653)
Supplement: S2 Table — (XLSX) [file pone.0204653.s002.xlsx]

## Sheet: Sheet1
S2 Table. Details of sequences used in the phylogenetic analyses of brown hares based on the 916 bp mtDNA sequences (cytochrome b, tRNA-Thr, tRNA-Pro and control region)
GenBank	Species	Haplotype in this study	Original code	Locality	Reference
MG841060	L.europaeus	H1		Hungary (1): Serbia (1)	This study
MG841061	L.europaeus	H2		Hungary (3): Italy (1)	This study
MG841062	L.europaeus	H3		Hungary (10): Serbia (3): Italy (6)	This study
MG841063	L.europaeus	H4		Hungary (2): Italy (2)	This study
MG841064	L.europaeus	H5		Hungary (2): Italy (2)	This study
MG841065	L.europaeus	H6		Hungary (1): Italy (1)	This study
MG841066	L.europaeus	H7		Hungary (2)	This study
MG841067	L.europaeus	H8		Hungary (1): Serbia (4)	This study
MG841068	L.europaeus	H9		Hungary (1)	This study
MG841069	L.europaeus	H10		Hungary (1)	This study
MG841070	L.europaeus	H11		Hungary (1)	This study
MG841071	L.europaeus	H12		Hungary (2)	This study
MG841072	L.europaeus	H13		Hungary (1)	This study
MG841073	L.europaeus	H14		Hungary (1)	This study
MG841074	L.europaeus	H15		Hungary (1): Serbia (2)	This study
MG841075	L.europaeus	H16		Serbia (1)	This study
MG841076	L.europaeus	H17		Serbia (1)	This study
MG841077	L.europaeus	H18		Serbia (1)	This study
MG841078	L.europaeus	H19		Serbia (2)	This study
MG841079	L.europaeus	H20		Serbia (2)	This study
MG841080	L.europaeus	H21		Serbia (1)	This study
MG841081	L.europaeus	H22		Serbia (1)	This study
MG841082	L.europaeus	H23		Serbia (1)	This study
MG841083	L.europaeus	H24		Serbia (1)	This study
MG841084	L.europaeus	H25		Serbia (1)	This study
MG841085	L.europaeus	H26		Serbia (1)	This study
MG841086	L.europaeus	H27		Serbia (2)	This study
MG841087	L.europaeus	H28		Serbia (1)	This study
MG841088	L.europaeus	H29		Serbia (1)	This study
MG841089	L.europaeus	H30		Serbia (1)	This study
MG841090	L.europaeus	H31		Serbia (1)	This study
MG841091	L.europaeus	H32		Serbia (1)	This study
MG841092	L.europaeus	H33		Lithuania (9)	This study
MG841093	L.timidus	H34		Lithuania (1)	This study
MG841094	L.europaeus	H35		Lithuania (1)	This study
MG841095	L.europaeus	H36		Lithuania (2)	This study
MG841096	L.europaeus	H37		Lithuania (2)	This study
MG841097	L.europaeus	H38		Lithuania (3)	This study
MG841098	L.europaeus	H39		Lithuania (1)	This study
MG841099	L.europaeus	H40		Lithuania (1)	This study
MG841100	L.europaeus	H41		Lithuania (2)	This study
MG841101	L.europaeus	H42		Lithuania (1)	This study
MG841102	L.europaeus	H43		Lithuania (1)	This study
MG841103	L.timidus	H44		Lithuania (2)	This study
MG841104	L.europaeus	H45		Lithuania (1)	This study
MG841105	L.europaeus	H46		Italy (1)	This study
MG841106	L.europaeus	H47		Italy (1): Romania (1)	This study
MG841107	L.europaeus	H48		Italy (1)	This study
MG841108	L.europaeus	H49		Georgia (1)	This study
MG841109	L.europaeus	H50		Georgia (1)	This study
MG841110	L.europaeus	H51		Georgia (1)	This study
MG841111	L.europaeus	H52		Georgia (1)	This study
MG841112	L.europaeus	H53		Poland (1)	This study
AJ421471.1	L.europaeus	H54		Sweden:Skane	Arnason et al. 2002
NC_004028	L.europaeus	H54		Sweden:Skane	Arnason et al. 2002
KY211022.1	L.europaeus	H55	Cyprus1	Cyprus	Giannoulis et al. 2017
KY211023.1	L.europaeus	H56	Cyprus2	Cyprus	Giannoulis et al. 2017
KY211024.1	L.europaeus	H55	Cyprus3	Cyprus	Giannoulis et al. 2017
KY211025.1	L.europaeus	H57	Cyprus4	Cyprus	Giannoulis et al. 2017
KY211026.1	L.europaeus	H58	Greece1	Greece	Giannoulis et al. 2017
KY211027.1	L.europaeus	H58	Greece2	Greece	Giannoulis et al. 2017
KY211028.1	L.europaeus	H59	Greece3	Greece	Giannoulis et al. 2017
KY211029.1	L.europaeus	H60	Greece4	Greece	Giannoulis et al. 2017
KY211030.1	L.europaeus	H61	Germany1	Germany	Giannoulis et al. 2017
KY211031.1	L.europaeus	H62	Germany2	Germany	Giannoulis et al. 2017
KY211032.1	L.europaeus	H38	Poland1	Poland	Giannoulis et al. 2017
KY211033.1	L.europaeus	H38	Poland2	Poland	Giannoulis et al. 2017
KY211034.1	L.europaeus	H38	Poland3	Poland	Giannoulis et al. 2017
KY211021.1	L.europaeus	H56	Turkey1	Turkey	Giannoulis et al. 2017
